# Supplementary material for: Neuropilin-1 inhibition suppresses nerve growth factor signaling and nociception in pain models
Source: J Clin Invest. 2024 Nov 26;135(4):e183873. doi: 10.1172/JCI183873 (PMC11827847; doi:10.1172/JCI183873)
Supplement: Supporting data values [file jci-135-183873-s035.xls]

## Sheet: Fig1B
log[Agonist], M	NRP1				Control (SK)
-9.81648	0.197003	0.0975527	0.0193038	0.224893	11.1231	12.9478
-9.51545	-0.161084	0.0354716	0.101679	-0.177029	9.21778	46.1182
-9.21442	0.136045	0.096521	-0.0509855	-0.031637	10.2073	1.409
-8.91339	0.0714897	-0.0200644	0.116001	0.114228	10.4535	0.641
-8.61236	0.0629615	0.338256	0.00565225	-0.101968	9.78891	3.1523
-8.31133	-0.126482	-0.151905	0.065849	0.0261924	10.1511	1.1668
-8.0103	0.319027	-0.100446	0.191913	-0.0759423	8.12661	1.2683
-7.70927	0.411437	0.213365	0.427432	0.401298	10.4765	1.7845
-7.40824	0.483125	0.569988	0.903197	0.530894	9.60757	2.5516
-7.10721	0.818816	0.566456	0.837564	0.755864	9.75332	2.192
-6.80618	1.01401	0.939763	0.961003	1.14879	12.1174	2.7727
-6.50515	1.07488	1.22137	0.978334	1.20187	10.3189	0
-6.20412	1.12294	1.18938	1.16792	1.39858	9.85938	1.8819
-5.90309	1.05513	0.961631	1.21629	1.00022	9.83975	5.378
-5.60206	0.609479	0.427615	0.961084	0.466682	9.63002	6.9398
-5.30103	0.959333	1.04103	0.821389	0.784357	10.5223	2.2998

## Sheet: Fig1D
SnapTag-NRP1	WT			Y297A			WT
AF488	-	+	+	-	+	+	-	+	+
VEGF165a	-	-	+	-	-	+	-	-	+
	0	0.0075	0.002	0	-0.0041	-0.0026	0	0.0204	-0.0007
	0	0.0081	0.0009	0	0.004	0.002	0	0.0089	0.0077
	0	0.0069	0.0018	0	0.0006	0.0002	0	0.012	-0.0074
	0	0.00689	0.00199	0	0.00121	0.00231	0	0.019	0.0008

## Sheet: Fig2G
Nrp1, Ntrk1+ve	Nrp1, CGRP+ve
30.6	27.3
40.5	58.3
34.9	44.4
28	40

## Sheet: Fig2H
Nrp1, Ntrk1+ve	Nrp1, CGRP+ve	Nrp1, P2X3+ve
90.2439	8.22	10
90.8127	75.7	52.15
97.1671	92.5	62.66

## Sheet: Fig3A
Time (min)	Veh + Veh			Veh + NGF			EG00229 30 μM + NGF
	Mean	SD	N	Mean	SD	N	Mean	SD	N
0	1.0041	0.016512	111	1.01096	0.031152	109	1.00834	0.014765	64
5	1.00199	0.013987	111	1.00666	0.024669	109	0.989566	0.013451	64
10	1.00117	0.010966	111	1.00598	0.021947	109	0.984664	0.014687	64
15	0.998953	0.00916	111	1.00075	0.020703	109	1.00878	0.012788	64
20	0.997613	0.00675	111	1.00311	0.018372	109	1.00875	0.010842	64
25	0.996153	0.006255	111	0.999335	0.020357	109	1.01167	0.011366	64
30	0.998423	0.005714	111	0.990837	0.019258	109	0.987483	0.012843	64
35	1.00015	0.005846	111	0.982513	0.012923	109	1.01025	0.008469	64
40	1.0031	0.009662	111	0.981873	0.017636	109	1.0094	0.008254	64
45	1.00143	0.010561	111	0.983634	0.014813	109	0.987422	0.010566	64
50	0.999812	0.01495	111	1.00226	0.029311	109	1.00646	0.012791	64
55	0.997112	0.015216	111	1.03209	0.036438	109	0.987219	0.022453	64
60	0.997657	0.01998	111	1.93287	1.17845	109	0.969447	0.051459	64
65	1.03828	0.099855	111	2.44992	1.52569	109	1.13656	0.282169	64
70	2.10557	1.22517	111	2.45393	1.57648	109	1.60716	0.803236	64
75	2.45657	1.3968	111	2.66229	1.68667	109	1.84596	0.981459	64
80	2.44095	1.41376	111	2.6559	1.67234	109	1.98437	1.05953	64
85	2.49105	1.50015	111	2.51981	1.59228	109	2.06224	1.08136	64
90	2.41414	1.36935	111	2.55115	1.60419	109	2.06652	1.14359	64
95	2.42915	1.36115	111	2.48087	1.55623	109	2.1626	1.1904	64
100	2.40246	1.39194	111	2.49915	1.57641	109	2.11642	1.17247	64
105	2.32721	1.32449	111	2.47722	1.57631	109	2.15207	1.2042	64
110	2.31726	1.30912	111	2.40975	1.53122	109	2.13667	1.20076	64
115	2.35064	1.32937	111	2.42084	1.56842	109	2.13031	1.20343	64
120	2.35144	1.37394	111	2.44756	1.53915	109	2.06981	1.17361	64
125	2.33863	1.37419	111	2.42235	1.56363	109	2.08858	1.22244	64
130	2.28116	1.28635	111	2.29485	1.47843	109	2.11597	1.19781	64
135	2.25524	1.26563	111	2.21886	1.44397	109	2.09486	1.19671	64
140	2.26593	1.27763	111	2.22697	1.46821	109	2.01948	1.16001	64
145	2.26463	1.30382	111	2.27466	1.47804	109	1.99368	1.13842	64
150	2.26053	1.33492	111	2.3718	1.50247	109	1.99567	1.13581	64
155	2.21012	1.26533	111	2.38308	1.51106	109	1.97719	1.10392	64
160	2.131	1.22552	111	2.41722	1.53093	109	1.95715	1.09846	64
165	2.21086	1.30972	111	2.40742	1.52811	109	1.96758	1.07907	64
170	2.11361	1.25762	111	2.36982	1.51278	109	1.93409	1.06313	64
175	2.07831	1.15623	111	2.39025	1.51542	109	1.92764	1.05666	64
180	2.13549	1.16809	111	2.34666	1.49045	109	1.91535	1.04141	64
185	2.1205	1.15183	111	2.38971	1.5059	109	1.90715	1.03421	64
190	2.03098	1.10203	111	2.39469	1.50418	109	1.90845	1.03498	64
195	2.10609	1.13495	111	2.32426	1.45808	109	1.89937	1.02587	64
200	2.07145	1.11546	111	2.33387	1.45709	109	1.89602	1.02402	64
205	2.10583	1.13437	111	2.30609	1.43837	109	1.95172	1.03455	64
210	2.09723	1.1281	111	2.35041	1.45592	109	1.90558	1.02087	64
215	2.08904	1.12475	111	2.33083	1.4413	109	1.90128	1.01816	64
220	2.07536	1.11696	111	2.25434	1.3988	109	1.88641	1.0166	64
225	2.08174	1.11765	111	2.28497	1.40617	109	1.87626	1.01174	64
230	2.05615	1.10443	111	2.21748	1.36419	109	1.91513	1.013	64
235	2.04382	1.09792	111	2.20216	1.35381	109	1.85659	0.99088	64
240	2.02787	1.08899	111	2.18702	1.34081	109	1.84472	0.97918	64
245	2.01134	1.08178	111	2.17134	1.32374	109	1.828	0.965186	64
250	2.00379	1.07852	111	2.15738	1.30775	109	1.81251	0.953086	64
255	1.91564	1.03238	111	2.21038	1.32873	109	1.87371	0.963273	64
260	1.8974	1.02183	111	2.13364	1.28634	109	1.87345	0.956266	64
265	1.89564	1.01985	111	2.18298	1.30245	109	1.8756	0.951829	64
270	1.98493	1.06568	111	2.16885	1.29356	109	1.86732	0.946175	64
275	1.9708	1.05821	111	2.08641	1.24881	109	1.86438	0.942038	64
280	1.8768	1.01019	111	2.07502	1.24171	109	1.86382	0.939397	64
285	1.86077	1.00227	111	2.06397	1.23118	109	1.85369	0.935533	64
290	1.85926	0.999522	111	2.05145	1.22136	109	1.80368	0.932222	64
295	1.84999	0.99593	111	2.05107	1.2148	109	1.74709	0.954801	64
300	1.84188	0.99035	111	2.02941	1.2003	109	1.69319	0.949164	64
305	1.84175	0.99193	111	2.05826	1.20184	109	1.72836	0.874205	64
310	1.83801	0.987053	111	2.05881	1.199	109	1.7328	0.871786	64
315	1.83218	0.983115	111	2.05678	1.19389	109	1.71594	0.861374	64
320	1.94806	1.04341	111	2.04505	1.18257	109	1.76671	0.874756	64
325	1.83809	0.987063	111	2.03558	1.17625	109	1.75819	0.864038	64
330	1.82099	0.976269	111	2.04321	1.18149	109	1.76186	0.858895	64
335	1.81582	0.970304	111	2.04993	1.1899	109	1.76504	0.851114	64
340	1.80134	0.962048	111	2.05073	1.19626	109	1.76609	0.847744	64
345	1.7938	0.960877	111	2.00715	1.17473	109	1.77008	0.846627	64
350	1.78799	0.958411	111	2.0605	1.20671	109	1.78779	0.846699	64
355	1.89984	1.01657	111	2.08009	1.2176	109	1.78631	0.846326	64
360	1.78178	0.954388	111	2.08852	1.22532	109	1.78961	0.85149	64
365	1.89159	1.00836	111	2.03966	1.20526	109	1.79919	0.856841	64
370	1.84951	0.987608	111	2.05801	1.21604	109	1.78093	0.855186	64
375	1.82822	0.977071	111	2.07335	1.22561	109	1.75422	0.848753	64
380	1.75589	0.937476	111	2.08839	1.23802	109	1.74188	0.849924	64
385	1.74594	0.930193	111	2.10204	1.24415	109	1.73844	0.854111	64
390	1.85534	0.986182	111	2.12263	1.25276	109	1.73032	0.856136	64
395	1.73244	0.920458	111	2.13545	1.26186	109	1.72556	0.861472	64
400	1.72453	0.916446	111	2.24976	1.31857	109	1.72374	0.867954	64
405	1.71736	0.910033	111	2.25129	1.32297	109	1.73056	0.875775	64
410	1.71192	0.907477	111	2.25915	1.33039	109	1.73324	0.879455	64
415	1.70522	0.904028	111	2.26609	1.33863	109	1.73856	0.887414	64
420	1.71348	0.922564	111	2.26552	1.34296	109	1.77173	0.912419	64
425	1.89972	1.09722	111	2.29763	1.35742	109	1.82659	0.934609	64
430	1.88617	1.10123	111	2.51323	1.4896	109	1.91541	1.01233	64
435	2.17797	1.01364	111	2.65933	1.61245	109	2.07413	1.08455	64
440	2.33349	1.06671	111	2.79732	1.72726	109	2.15253	1.127	64
445	2.36722	1.12183	111	2.84454	1.7638	109	2.17769	1.15756	64
450	2.40069	1.19208	111	2.87383	1.79604	109	2.19235	1.14999	64
455	2.34576	1.15747	111	2.86407	1.78585	109	2.23819	1.18442	64
460	2.26968	1.108	111	2.79118	1.73049	109	2.20828	1.17124	64
465	2.2908	1.11848	111	2.7575	1.70141	109	2.24438	1.20548	64
470	2.29135	1.14756	111	2.77591	1.71699	109	2.15508	1.17335	64
475	2.27751	1.16458	111	2.70982	1.67836	109	2.23753	1.22317	64
480	2.22267	1.11031	111	2.64684	1.63732	109	2.20991	1.2032	64
485	2.20268	1.13932	111	2.64093	1.62463	109	2.17436	1.19569	64
490	2.18302	1.13794	111	2.60687	1.61194	109	2.17431	1.19192	64
495	2.11805	1.05294	111	2.62669	1.60989	109	2.17015	1.19974	64
500	2.08771	1.04125	111	2.62775	1.60559	109	2.12201	1.15084	64
505	2.04583	1.01729	111	2.60582	1.60579	109	2.16407	1.20265	64
510	2.02129	0.999925	111	2.57039	1.59794	109	2.13929	1.14824	64
515	1.99097	0.979574	111	2.56645	1.55745	109	2.14167	1.15019	64
520	1.96605	0.961974	111	2.58379	1.57866	109	2.14025	1.1347	64
525	1.95174	0.953122	111	2.6713	1.62132	109	2.13568	1.12221	64
530	1.95939	1.08497	111	2.68567	1.631	109	2.12033	1.12319	64
535	1.9468	1.08028	111	2.63297	1.60616	109	2.0653	1.10732	64
540	1.9421	1.07224	111	2.65075	1.61582	109	2.05869	1.10861	64
545	1.92819	1.00557	111	2.6417	1.61082	109	2.06142	1.11628	64
550	1.90308	0.971103	111	2.61887	1.59945	109	2.05289	1.12038	64
555	1.85491	0.935338	111	2.60487	1.5919	109	2.04601	1.12169	64
560	1.84402	0.924389	111	2.59797	1.58802	109	2.04789	1.12216	64
565	1.88548	0.942032	111	2.5912	1.57805	109	2.02982	1.12016	64
570	1.88293	0.938278	111	2.58696	1.57823	109	2.02052	1.11791	64
575	1.88472	0.936504	111	2.58328	1.57303	109	2.0477	1.11613	64
580	1.88014	0.93131	111	2.56609	1.56195	109	2.02787	1.11272	64
585	1.87638	0.930065	111	2.54871	1.55022	109	2.03699	1.11154	64
590	1.90306	0.943971	111	2.54019	1.54036	109	2.02689	1.11187	64
595	1.8932	0.938144	111	2.51644	1.52442	109	2.02304	1.10888	64
600	1.89635	0.939629	111	2.50738	1.51747	109	1.99967	1.1039	64
605	1.89448	0.937807	111	2.50014	1.51447	109	2.01371	1.10122	64
610	1.89015	0.933586	111	2.48313	1.50308	109	2.03704	1.09952	64
615	1.88036	0.927504	111	2.47699	1.50189	109	2.03112	1.09768	64
620	1.87066	0.922779	111	2.47265	1.50151	109	1.98646	1.09568	64
625	1.86266	0.918725	111	2.46875	1.49794	109	2.01766	1.09635	64
630	1.85621	0.916928	111	2.4619	1.49209	109	2.01389	1.09102	64
635	1.78046	0.879478	111	2.46575	1.49097	109	2.00093	1.08951	64
640	1.75455	0.867437	111	2.61376	1.55655	109	1.99812	1.08917	64
645	1.73891	0.860094	111	2.60602	1.55422	109	1.99648	1.08849	64
650	1.73157	0.857461	111	2.58871	1.54591	109	1.9965	1.08577	64
655	1.72424	0.854162	111	2.58428	1.54272	109	2.00394	1.08332	64
660	1.72079	0.851311	111	2.67466	1.57777	109	2.00207	1.08054	64
665	1.70808	0.844657	111	2.67517	1.57206	109	1.99618	1.07921	64
670	1.69801	0.839936	111	2.66503	1.5676	109	1.99718	1.07611	64
675	1.68898	0.836764	111	2.65548	1.5645	109	1.9851	1.07493	64
680	1.67944	0.830347	111	2.6458	1.55666	109	1.97924	1.07313	64
685	1.67254	0.826043	111	2.62949	1.54818	109	1.96326	1.07168	64
690	1.66616	0.822788	111	2.54048	1.5072	109	1.97449	1.0682	64
695	1.66348	0.821937	111	2.52298	1.49758	109	1.96891	1.06865	64
700	1.65688	0.817964	111	2.51144	1.48762	109	1.96235	1.06606	64
705	1.65476	0.815295	111	2.4979	1.47795	109	1.95375	1.06448	64
710	1.64972	0.813836	111	2.48948	1.47234	109	1.94928	1.06274	64
715	1.64314	0.809991	111	2.48093	1.46797	109	1.94346	1.06259	64
720	1.63819	0.807158	111	2.47361	1.46287	109	1.94027	1.05961	64
725	1.63877	0.806849	111	2.46349	1.45353	109	1.93478	1.05614	64
730	1.63812	0.805969	111	2.44719	1.44626	109	1.9354	1.0561	64
735	1.64262	0.808681	111	2.43442	1.44011	109	1.88657	1.05039	64
740	1.64464	0.811702	111	2.42785	1.43487	109	1.88295	1.04796	64
745	1.65174	0.815425	111	2.41653	1.42815	109	1.88488	1.04431	64
750	1.63775	0.809941	111	2.43525	1.4351	109	1.87837	1.04097	64
755	1.63935	0.810696	111	2.43858	1.43489	109	1.88328	1.03975	64
760	1.66301	0.821663	111	2.45113	1.44114	109	1.8725	1.0361	64
765	1.66249	0.821946	111	2.41431	1.42069	109	1.86174	1.03655	64
770	1.66249	0.822964	111	2.42842	1.42535	109	1.85235	1.03303	64
775	1.63834	0.810629	111	2.4635	1.43839	109	1.85352	1.03498	64
780	2.48054	0.824084	111	2.45505	1.4269	109	1.89508	1.04398	64
785	2.62929	0.915098	111	2.97538	1.37536	109	2.26112	0.964399	64
790	2.49615	0.844004	111	3.13056	1.38397	109	2.31229	0.903694	64
795	2.38001	0.817035	111	3.06094	1.36251	109	2.2929	0.888469	64
800	2.29596	0.794716	111	3.04722	1.35474	109	2.21734	0.871486	64
805	2.19465	0.775047	111	3.00194	1.33886	109	2.21471	0.860361	64
810	2.13827	0.764317	111	2.89472	1.29971	109	2.25536	0.853436	64
815	2.18127	0.779927	111	2.85393	1.28229	109	2.24919	0.840961	64
820	2.16264	0.779458	111	2.89991	1.29644	109	2.2408	0.832877	64
825	2.17583	0.789039	111	2.77701	1.2564	109	2.23086	0.824778	64
830	2.14255	0.785032	111	2.74666	1.24954	109	2.22262	0.81756	64
835	2.15049	0.789638	111	2.71614	1.24337	109	2.22039	0.814662	64
840	2.19467	0.805413	111	2.68392	1.22729	109	2.22019	0.814265	64

## Sheet: Fig3B
Veh			NGF			EG00229			EG00229 30 μM + NGF			EG00229 10 μM + NGF			EG00229 3 μM + NGF
Mean	SD	N	Mean	SD	N	Mean	SD	N	Mean	SD	N	Mean	SD	N	Mean	SD	N
1.014	0.05819	944	1.236	0.1822	859	1.055	0.2899	119	0.8398	0.3091	63	1.06174	0.404356	74	1.21914	0.537134	63
0.9682	0.009475	116	1.169	0.4646	113	1.07	0.2081	109	1.075	0.2395	85	1.23806	0.393719	391	1.18795	0.792707	186
1.075	0.4241	111	1.081	0.2085	49	0.8675	0.1388	207	1.049	0.1075	64	0.958301	0.211513	430	1.06155	0.340213	315
0.8567	0.1728	467	1.117	0.3829	109	1.082	0.2294	24	0.8611	0.1925	192	0.888729	0.347882	551	1.31747	0.389608	127
0.8989	0.2139	58	1.204	0.317	491	1.1	0.3446	141	1.058	0.1922	34	1.09484	0.630662	150	1.15974	0.311323	48

## Sheet: Fig3C
Time (min)	Ctrl peptide + Veh			CendR + Veh			CendR 1 μM + NGF
	Mean	SD	N	Mean	SD	N	Mean	SD	N
0	0.975005	0.016329	142	1.02447	0.014881	533	1.00738	0.01837	217
5	1.01449	0.011235	142	1.0292	0.013804	533	1.00022	0.015091	217
10	0.999882	0.007975	142	0.974336	0.013118	533	1.00804	0.012647	217
15	1.00635	0.006087	142	0.97732	0.011075	533	1.00498	0.009356	217
20	1.00298	0.004074	142	1.01578	0.010232	533	0.99686	0.006246	217
25	0.996534	0.004231	142	1.0108	0.010322	533	0.997336	0.008565	217
30	0.996053	0.004226	142	1.00791	0.015307	533	1.00221	0.007863	217
35	0.999969	0.005315	142	1.00069	0.012388	533	0.996936	0.007018	217
40	1.00242	0.006081	142	0.993062	0.010933	533	0.999823	0.009563	217
45	1.00431	0.007717	142	0.988805	0.009961	533	0.997093	0.011828	217
50	1.00169	0.009538	142	0.985161	0.013759	533	0.994304	0.014892	217
55	1.0003	0.010644	142	0.992462	0.027186	533	0.994815	0.018006	217
60	1.00604	0.135415	142	1.86016	0.809616	533	1.01801	0.105287	217
65	1.49864	0.870579	142	2.36163	0.993932	533	1.41836	0.586268	217
70	1.81111	1.0077	142	2.41987	1.0104	533	1.75886	0.883645	217
75	1.9367	1.02363	142	2.33518	0.985596	533	1.93184	0.994867	217
80	1.95115	1.0163	142	2.44897	1.03519	533	2.24603	1.16761	217
85	2.00202	1.0293	142	2.41002	1.01511	533	2.35186	1.22594	217
90	2.02755	1.03414	142	2.401	1.00925	533	2.41151	1.26242	217
95	1.99034	1.01195	142	2.38367	0.999601	533	2.42113	1.26621	217
100	2.01494	1.02006	142	2.36959	0.996508	533	2.41555	1.2634	217
105	2.01931	1.01745	142	2.32962	0.973155	533	2.40869	1.25804	217
110	2.00046	1.00718	142	2.28593	0.942366	533	2.3906	1.24952	217
115	1.98049	0.992488	142	2.23684	0.910483	533	2.33204	1.22004	217
120	1.99812	0.994251	142	2.17653	0.873468	533	2.32994	1.2183	217
125	1.99788	0.984306	142	2.16225	0.860905	533	2.2862	1.19252	217
130	2.00314	0.955738	142	2.16318	0.853245	533	2.26512	1.18375	217
135	1.98448	0.934598	142	2.13667	0.843424	533	2.23432	1.16592	217
140	1.96487	0.917846	142	2.1088	0.823377	533	2.21084	1.15047	217
145	1.93844	0.8968	142	2.09011	0.8155	533	2.20576	1.14974	217
150	1.92339	0.883691	142	2.07674	0.813114	533	2.19529	1.14636	217
155	1.932	0.886467	142	2.07661	0.810951	533	2.18861	1.14309	217
160	1.94891	0.897249	142	2.03114	0.793478	533	2.18109	1.13837	217
165	1.95455	0.902787	142	2.03062	0.792202	533	2.17485	1.13579	217
170	1.94832	0.902646	142	2.02716	0.793085	533	2.17384	1.13512	217
175	1.94425	0.901467	142	2.02308	0.792194	533	2.16756	1.13092	217
180	1.97792	0.918275	142	2.01437	0.788935	533	2.16283	1.12953	217
185	1.91373	0.891724	142	2.00443	0.785405	533	2.15689	1.12512	217
190	1.90829	0.889992	142	1.99188	0.781433	533	2.14635	1.11958	217
195	1.91543	0.893442	142	1.97867	0.777921	533	2.14267	1.11675	217
200	1.89822	0.886065	142	1.96939	0.775255	533	2.13976	1.11365	217
205	1.8796	0.879237	142	1.95868	0.773226	533	2.13985	1.11145	217
210	1.86923	0.874475	142	1.94797	0.771114	533	2.13651	1.10963	217
215	1.86063	0.871161	142	1.94062	0.768699	533	2.12287	1.10113	217
220	1.85027	0.866172	142	1.93857	0.76669	533	2.09023	1.08357	217
225	1.83815	0.8616	142	1.94511	0.772567	533	2.10545	1.0893	217
230	1.83215	0.860423	142	1.94501	0.772515	533	2.0973	1.08409	217
235	1.8184	0.854656	142	1.94056	0.773314	533	2.06421	1.0675	217
240	1.8118	0.852309	142	1.94168	0.77585	533	2.06313	1.06566	217
245	1.80365	0.848349	142	1.94036	0.775963	533	2.0632	1.06415	217
250	1.79663	0.845894	142	1.93663	0.775637	533	2.05584	1.05868	217
255	1.78933	0.844823	142	1.93179	0.7749	533	2.04854	1.05338	217
260	1.78391	0.843037	142	1.93314	0.775681	533	2.03743	1.04591	217
265	1.77904	0.839058	142	1.92682	0.77377	533	2.02246	1.0376	217
270	1.77603	0.841674	142	2.01034	0.809256	533	2.02074	1.03645	217
275	1.76928	0.840402	142	2.01195	0.809783	533	2.08296	1.0667	217
280	1.76511	0.841578	142	2.0044	0.807913	533	2.06243	1.05372	217
285	1.76083	0.840028	142	2.00841	0.812139	533	2.00549	1.02466	217
290	1.75844	0.841376	142	2.01278	0.815081	533	2.03805	1.03906	217
295	1.76206	0.844131	142	2.01433	0.813275	533	1.98024	1.0081	217
300	1.71879	0.811544	142	1.97973	0.796265	533	2.04833	1.03883	217
305	1.79705	0.954968	142	1.97805	0.795664	533	2.04983	1.00387	217
310	1.80082	0.916611	142	1.97637	0.796226	533	2.0148	0.969044	217
315	1.78842	0.857742	142	1.97053	0.793355	533	1.98961	0.943849	217
320	1.76973	0.833594	142	1.96862	0.793052	533	1.97355	0.921996	217
325	1.75826	0.82609	142	1.96434	0.791292	533	1.9781	0.92792	217
330	1.74961	0.821428	142	1.95664	0.788489	533	1.98429	0.938031	217
335	1.74726	0.820595	142	1.95042	0.786233	533	1.99106	0.946005	217
340	1.74284	0.818793	142	1.94979	0.785748	533	1.97277	0.939452	217
345	1.73637	0.814869	142	1.93952	0.783859	533	1.91162	0.91215	217
350	1.73448	0.816211	142	1.93678	0.783215	533	1.94861	0.927432	217
355	1.72508	0.812001	142	1.92922	0.780095	533	2.00474	0.94451	217
360	1.72007	0.809647	142	1.92751	0.777744	533	2.02753	0.955639	217
365	1.71415	0.807737	142	1.92216	0.77739	533	2.03797	0.960207	217
370	1.70891	0.805416	142	1.92096	0.777215	533	2.00851	0.944504	217
375	1.70077	0.802416	142	1.91741	0.775934	533	1.99911	0.93817	217
380	1.69988	0.803259	142	1.90915	0.774231	533	1.99466	0.933696	217
385	1.74999	0.827346	142	1.90679	0.772522	533	1.99315	0.931564	217
390	1.69886	0.805316	142	1.90509	0.770796	533	1.98343	0.926036	217
395	1.72196	0.816145	142	1.90006	0.770574	533	1.97815	0.922019	217
400	1.71579	0.814451	142	1.89184	0.766841	533	1.96469	0.913828	217
405	1.70815	0.811531	142	1.88867	0.764347	533	1.96123	0.910429	217
410	1.7014	0.806887	142	1.88826	0.765248	533	1.94253	0.900444	217
415	1.69792	0.805166	142	1.90373	0.771862	533	1.93786	0.89732	217
420	1.74031	0.8342	142	1.8765	0.769155	533	1.92829	0.884309	217
425	1.90832	0.996416	142	1.96266	0.823065	533	2.04196	0.987128	217
430	1.96849	1.04973	142	2.00583	0.868885	533	2.12266	1.022	217
435	1.9778	1.0595	142	1.9798	0.86674	533	2.24305	1.0452	217
440	1.95637	1.05005	142	2.03116	0.910463	533	2.29831	1.09078	217
445	1.98818	1.0733	142	2.07588	0.926034	533	2.30223	1.08943	217
450	2.00201	1.0752	142	2.08936	0.940158	533	2.30365	1.08921	217
455	2.00658	1.08371	142	2.09407	0.936623	533	2.26421	1.07532	217
460	2.02094	1.09139	142	2.08323	0.95357	533	2.2775	1.08005	217
465	2.02775	1.09441	142	2.06587	0.914777	533	2.25468	1.06725	217
470	2.02356	1.09854	142	2.04291	0.901806	533	2.20694	1.04879	217
475	2.01999	1.09332	142	2.02967	0.891866	533	2.16222	1.03014	217
480	2.02158	1.09448	142	2.00998	0.877056	533	2.13397	1.01804	217
485	2.02952	1.09652	142	1.99995	0.874381	533	2.09298	0.999976	217
490	2.02166	1.09072	142	1.97751	0.856154	533	2.06263	0.984952	217
495	2.01079	1.08181	142	1.96041	0.843934	533	2.03548	0.970907	217
500	1.99765	1.07132	142	1.9546	0.849904	533	1.98537	0.947312	217
505	1.98363	1.05733	142	1.92962	0.822433	533	1.94689	0.93031	217
510	2.00597	1.06519	142	1.92248	0.81877	533	1.92737	0.917512	217
515	1.99366	1.05914	142	1.91401	0.813174	533	1.89829	0.904941	217
520	1.98673	1.04415	142	1.89594	0.798478	533	1.90533	0.910386	217
525	1.99719	1.05539	142	1.89134	0.841312	533	1.90742	0.913468	217
530	2.00269	1.06603	142	1.87476	0.788098	533	1.89347	0.908358	217
535	2.0062	1.07538	142	1.91769	0.87128	533	1.88928	0.90623	217
540	2.00615	1.07947	142	1.88815	0.813462	533	1.88857	0.907087	217
545	2.00419	1.08156	142	1.89562	0.826712	533	1.87735	0.902185	217
550	1.99449	1.07844	142	1.85409	0.813324	533	1.87435	0.900329	217
555	1.98965	1.07666	142	1.85164	0.814251	533	1.87961	0.903433	217
560	1.98182	1.07414	142	1.86017	0.821887	533	1.85257	0.890586	217
565	1.98644	1.07263	142	1.86403	0.827401	533	1.85202	0.889979	217
570	2.00171	1.08185	142	1.87053	0.831506	533	1.94786	0.936661	217
575	1.99662	1.07748	142	1.86964	0.833315	533	1.94588	0.936406	217
580	1.99364	1.07803	142	1.86676	0.834423	533	1.94528	0.936601	217
585	1.97839	1.0683	142	1.8616	0.832602	533	2.06075	0.992997	217
590	1.97023	1.06485	142	1.8591	0.833715	533	2.04971	0.988212	217
595	1.96072	1.05901	142	1.85476	0.830609	533	2.05195	0.989302	217
600	1.94712	1.04736	142	1.85274	0.829369	533	2.05364	0.989879	217
605	1.93981	1.04504	142	1.85315	0.827726	533	2.0557	0.989414	217
610	1.92691	1.03851	142	1.85803	0.82868	533	2.05141	0.987382	217
615	1.91479	1.03094	142	1.84405	0.820001	533	2.05133	0.987614	217
620	1.90058	1.02292	142	1.83286	0.813664	533	2.05213	0.988889	217
625	1.89966	1.02166	142	1.82001	0.805513	533	2.04855	0.987481	217
630	1.91736	1.03052	142	1.81702	0.803999	533	2.0458	0.986477	217
635	1.89064	1.01602	142	1.81748	0.802092	533	2.04245	0.985138	217
640	1.88929	1.01075	142	1.81762	0.801637	533	2.04349	0.985751	217
645	1.88483	1.0071	142	1.81774	0.800879	533	2.04362	0.986475	217
650	1.86793	1.00137	142	1.81443	0.798016	533	2.04211	0.985709	217
655	1.85985	0.995713	142	1.8182	0.799975	533	2.03708	0.982928	217
660	1.85375	0.994037	142	1.81257	0.796814	533	2.03477	0.982297	217
665	1.85443	0.994571	142	1.82202	0.799007	533	2.03527	0.98293	217
670	1.84865	0.991554	142	1.80155	0.789321	533	2.0341	0.98158	217
675	1.83533	0.984281	142	1.80224	0.789775	533	2.03536	0.981823	217
680	1.83045	0.979181	142	1.81503	0.794743	533	2.03535	0.981684	217
685	1.82199	0.975989	142	1.79553	0.785092	533	2.03201	0.980154	217
690	1.86085	0.996264	142	1.79504	0.786016	533	2.03182	0.979358	217
695	1.81349	0.971996	142	1.79231	0.784629	533	2.03074	0.978567	217
700	1.80972	0.970057	142	1.79338	0.78384	533	2.02909	0.977989	217
705	1.80931	0.969535	142	1.79242	0.782751	533	2.029	0.977651	217
710	1.80761	0.968785	142	1.79764	0.784452	533	2.0291	0.977952	217
715	1.81374	0.971171	142	1.80258	0.785967	533	2.02723	0.976432	217
720	1.82122	0.975303	142	1.80371	0.787029	533	2.02157	0.973387	217
725	1.82236	0.975354	142	1.80544	0.785998	533	2.01355	0.970359	217
730	1.8206	0.973626	142	1.80857	0.78549	533	2.01302	0.970004	217
735	1.81967	0.970411	142	1.80799	0.785478	533	2.00829	0.967956	217
740	1.81872	0.971039	142	1.80602	0.784297	533	2.00584	0.966429	217
745	1.82613	0.97124	142	1.80529	0.784788	533	2.00254	0.963438	217
750	1.82186	0.970273	142	1.80239	0.782361	533	1.99827	0.958014	217
755	1.83412	0.976517	142	1.80233	0.781204	533	1.97392	0.944304	217
760	1.80136	0.959941	142	1.80068	0.779052	533	1.95501	0.933972	217
765	1.7973	0.957612	142	1.79773	0.77717	533	1.96662	0.939523	217
770	1.78467	0.950734	142	1.79832	0.776841	533	1.94996	0.93074	217
775	1.77392	0.944903	142	1.79724	0.775546	533	1.9323	0.922414	217
780	1.76417	0.939307	142	2.45631	0.826848	533	2.31552	1.07307	217
785	2.54878	0.798255	142	2.3126	0.768424	533	2.34653	1.08722	217
790	2.44607	0.706846	142	2.15549	0.722079	533	2.29737	1.0659	217
795	2.39077	0.67081	142	2.05444	0.69972	533	2.18916	1.04464	217
800	2.35568	0.658263	142	1.99352	0.690883	533	2.19059	1.07466	217
805	2.33774	0.659945	142	1.95916	0.692485	533	2.27784	1.13681	217
810	2.32287	0.664226	142	1.9359	0.695755	533	2.19698	1.11407	217
815	2.31	0.66467	142	1.919	0.701735	533	2.2023	1.131	217
820	2.30984	0.667887	142	1.89939	0.705267	533	2.18312	1.13108	217
825	2.31802	0.672678	142	1.89983	0.714296	533	2.18703	1.14044	217
830	2.32447	0.677113	142	1.90053	0.722666	533	2.21982	1.16385	217
835	2.34194	0.68139	142	1.89356	0.727479	533	2.20155	1.16053	217
840	2.3599	0.685475	142	1.91029	0.738605	533	2.20031	1.16467	217

## Sheet: Fig3D
Ctrl peptide			CendR			Ctrl peptide + NGF			CendR 1 μM + NGF			CendR 0.3 μM + NGF			CendR 0.1 μM + NGF
Mean	SD	N	Mean	SD	N	Mean	SD	N	Mean	SD	N	Mean	SD	N	Mean	SD	N
1.066	0.2039	367	1.014	0.127	260	1.209	0.02263	81	1.046	0.2392	48	1.00187	0.230947	254	1.16238	0.520012	175
0.9985	0.2669	302	1.008	0.3379	608	1.466	0.1902	478	1.095	0.3233	351	1.08449	0.333722	285	1.2823	0.589633	55
1.037	0.1829	87	1.038	0.1801	89	1.26776	0.1	179	1.019	0.1558	72	1.16706	0.419436	192	1.27113	0.443265	302
1.048	0.1913	71	0.874	0.261	533	1.168	0.501	509	0.9885	0.01579	416	1.20177	0.233535	87	1.24022	0.333321	46
1.115	0.3305	28	1.116	0.1128	26	1.124	1.218	124	1.059	0.2661	217	0.981773	0.523254	463	1.15276	0.159619	275

## Sheet: Fig3E
Time (min)	IgG Ctrl + Veh			Vesencumab + Veh			Vesencumab 0.7 µg/ml + NGF
	Mean	SD	N	Mean	SD	N	Mean	SD	N
0	0.988299	0.01218	105	1.01002	0.00935911	97	0.989506	0.014798	199
5	0.989639	0.012117	105	1.01115	0.00909482	97	1.01252	0.010124	199
10	0.988368	0.012401	105	1.02698	0.00747091	97	1.02003	0.009109	199
15	0.99604	0.016225	105	1.02478	0.00594208	97	1.00437	0.010017	199
20	0.999963	0.010712	105	0.979364	0.00446793	97	1.03198	0.010024	199
25	1.00376	0.012121	105	0.970105	0.00391352	97	1.00711	0.00909	199
30	1.0008	0.009199	105	0.971407	0.00341408	97	0.994156	0.013419	199
35	1.00817	0.02026	105	1.02808	0.00464301	97	0.990568	0.011397	199
40	1.01379	0.033377	105	1.03434	0.00649762	97	0.988695	0.011258	199
45	1.01118	0.010477	105	0.969631	0.00796666	97	1.00218	0.006902	199
50	1.01441	0.011893	105	0.972244	0.00948001	97	0.984852	0.010347	199
55	1.02293	0.031022	105	1.00191	0.00977185	97	0.974028	0.022694	199
60	1.45031	0.749138	105	2.39811	1.43904	97	1.27311	0.65915	199
65	1.78448	1.18993	105	2.8971	1.6211	97	2.47028	1.49236	199
70	1.8815	1.26829	105	2.95092	1.55449	97	2.61497	1.61987	199
75	1.77344	1.15325	105	3.25491	1.71963	97	2.50023	1.57658	199
80	1.98539	1.30261	105	3.6826	1.97531	97	2.55055	1.62324	199
85	2.32483	1.52427	105	3.63918	1.95124	97	2.6142	1.66942	199
90	2.44805	1.60749	105	3.67844	1.9885	97	2.62574	1.67685	199
95	2.49621	1.65634	105	3.62985	1.9566	97	2.65532	1.69367	199
100	2.53218	1.67571	105	3.56314	1.90839	97	2.64253	1.69156	199
105	2.57456	1.73663	105	3.58143	1.9293	97	2.6529	1.7045	199
110	2.5954	1.73916	105	3.47969	1.88356	97	2.64698	1.70814	199
115	2.6099	1.76659	105	3.35576	1.80821	97	2.62614	1.69815	199
120	2.6227	1.75715	105	3.35628	1.80732	97	2.63428	1.70217	199
125	2.65097	1.81279	105	3.14782	1.68194	97	2.64552	1.71681	199
130	2.63917	1.80781	105	3.09564	1.65065	97	2.61216	1.69459	199
135	2.6266	1.79408	105	3.06016	1.61353	97	2.60027	1.69028	199
140	2.62089	1.79842	105	3.03793	1.61259	97	2.58696	1.67826	199
145	2.58447	1.76372	105	3.00367	1.59849	97	2.56561	1.65185	199
150	2.56051	1.75259	105	2.99994	1.60881	97	2.56827	1.65398	199
155	2.54174	1.75398	105	2.99742	1.61738	97	2.52608	1.62554	199
160	2.50838	1.72092	105	2.98233	1.61811	97	2.49232	1.60505	199
165	2.49171	1.73107	105	2.97013	1.61719	97	2.46223	1.57274	199
170	2.47289	1.71278	105	2.96783	1.62143	97	2.4432	1.54304	199
175	2.42742	1.67339	105	2.96227	1.62566	97	2.52551	1.58053	199
180	2.382	1.63415	105	2.96258	1.62938	97	2.52694	1.58233	199
185	2.36454	1.60459	105	2.95789	1.63079	97	2.51877	1.57319	199
190	2.31419	1.56162	105	2.96052	1.63814	97	2.50391	1.56301	199
195	2.28076	1.52898	105	2.95988	1.64289	97	2.47957	1.54502	199
200	2.25896	1.50258	105	2.95954	1.64792	97	2.44873	1.52088	199
205	2.25791	1.48863	105	2.94885	1.64669	97	2.41757	1.49627	199
210	2.23115	1.45699	105	2.80989	1.57921	97	2.35443	1.441	199
215	2.19232	1.41591	105	2.82374	1.58879	97	2.32287	1.41993	199
220	2.17281	1.38559	105	2.92628	1.6429	97	2.31746	1.40919	199
225	2.15284	1.35665	105	2.92133	1.64353	97	2.30894	1.3928	199
230	2.12093	1.3204	105	2.86627	1.61732	97	2.30997	1.38827	199
235	2.09304	1.28659	105	2.91757	1.64614	97	2.29023	1.36889	199
240	2.06128	1.24737	105	2.8602	1.61683	97	2.27016	1.35006	199
245	2.0441	1.22304	105	2.91445	1.64757	97	2.25461	1.32894	199
250	2.00719	1.18788	105	2.9096	1.64632	97	2.23454	1.31192	199
255	2.01075	1.17217	105	2.91673	1.65084	97	2.21393	1.29184	199
260	1.94461	1.11713	105	2.91344	1.65014	97	2.19162	1.26847	199
265	1.92716	1.09622	105	2.91223	1.64896	97	2.17553	1.25153	199
270	1.96627	1.10569	105	2.85656	1.62157	97	2.15843	1.23337	199
275	1.9389	1.07748	105	2.89626	1.64557	97	2.13612	1.21734	199
280	1.91208	1.04924	105	2.89791	1.6471	97	2.11471	1.19667	199
285	1.8959	1.02535	105	2.85003	1.62355	97	2.09638	1.18117	199
290	1.88487	1.00783	105	2.84816	1.6219	97	2.07848	1.16372	199
295	1.81623	0.97355	105	2.89716	1.64798	97	2.06818	1.15001	199
300	2.00468	0.969568	105	3.00067	1.69156	97	2.05902	1.12619	199
305	2.00618	0.992917	105	2.98835	1.6815	97	2.04908	1.12698	199
310	2.00497	1.02202	105	2.98448	1.68241	97	2.04363	1.12937	199
315	2.02147	1.05547	105	2.98038	1.68563	97	2.04668	1.1385	199
320	2.03213	1.08062	105	2.97535	1.68867	97	2.05343	1.1493	199
325	2.03815	1.09936	105	2.9725	1.69254	97	2.06293	1.16018	199
330	2.04482	1.11845	105	2.97479	1.69602	97	2.07045	1.16818	199
335	2.06113	1.14313	105	2.97254	1.69682	97	2.07465	1.1767	199
340	2.07698	1.16026	105	2.95491	1.69106	97	2.08238	1.18381	199
345	2.08521	1.17647	105	2.95439	1.69164	97	2.0891	1.19165	199
350	2.09267	1.18799	105	2.95631	1.69256	97	2.10358	1.1992	199
355	2.09081	1.18025	105	2.95498	1.69256	97	2.10414	1.20417	199
360	2.09432	1.18598	105	2.95905	1.69445	97	2.09897	1.20504	199
365	2.0924	1.18762	105	2.95712	1.69356	97	2.1014	1.20663	199
370	2.09207	1.18741	105	2.95587	1.69229	97	2.10512	1.21138	199
375	2.0862	1.18637	105	2.95379	1.69307	97	2.10848	1.217	199
380	2.07982	1.18349	105	2.95439	1.69249	97	2.10786	1.21829	199
385	2.08226	1.18686	105	2.94945	1.691	97	2.09791	1.21387	199
390	2.06222	1.17845	105	2.94399	1.68936	97	2.10689	1.21942	199
395	2.05172	1.17227	105	2.94422	1.68906	97	2.09649	1.21717	199
400	2.05205	1.17274	105	2.93633	1.68607	97	2.10054	1.22249	199
405	2.03841	1.16531	105	2.93632	1.68649	97	2.09329	1.21814	199
410	2.0401	1.16603	105	2.92834	1.68154	97	2.09283	1.21357	199
415	2.03506	1.16185	105	2.85789	1.64953	97	2.06848	1.20038	199
420	1.99781	1.14131	105	3.60636	2.11833	97	2.1371	1.23225	199
425	2.05623	1.14864	105	3.67072	2.12057	97	2.28925	1.34819	199
430	2.08061	1.17129	105	3.87217	2.20218	97	2.40202	1.42547	199
435	2.16418	1.21233	105	3.90103	2.21773	97	2.56713	1.5325	199
440	2.17468	1.23432	105	3.88521	2.20782	97	2.5961	1.54817	199
445	2.29093	1.3044	105	3.8846	2.20169	97	2.60653	1.53213	199
450	2.31836	1.33774	105	3.80893	2.17236	97	2.59411	1.52851	199
455	2.25803	1.29887	105	3.79343	2.16393	97	2.57078	1.53113	199
460	2.31092	1.32957	105	3.81592	2.17108	97	2.55862	1.52985	199
465	2.29581	1.32233	105	3.66511	2.09723	97	2.58188	1.53862	199
470	2.29264	1.3183	105	3.58909	2.04759	97	2.515	1.50298	199
475	2.27545	1.30977	105	3.47664	1.97463	97	2.50641	1.4911	199
480	2.21368	1.26296	105	3.35795	1.89847	97	2.50533	1.49139	199
485	2.19656	1.25175	105	3.25898	1.82942	97	2.42684	1.43371	199
490	2.17785	1.24007	105	3.18198	1.77807	97	2.40254	1.41765	199
495	2.14787	1.21057	105	3.12285	1.73844	97	2.38655	1.4084	199
500	2.0992	1.16963	105	3.08164	1.71184	97	2.33925	1.36787	199
505	2.05962	1.13158	105	3.09164	1.71068	97	2.2565	1.31753	199
510	2.01823	1.09241	105	2.97203	1.65618	97	2.2988	1.33021	199
515	2.01142	1.07369	105	3.00803	1.67456	97	2.28295	1.32141	199
520	1.98152	1.0522	105	2.89485	1.62448	97	2.32612	1.33675	199
525	1.95841	1.02878	105	2.86892	1.61394	97	2.28101	1.31035	199
530	1.94447	1.01108	105	2.83536	1.60101	97	2.34647	1.34045	199
535	1.92638	0.988571	105	2.81421	1.59231	97	2.25374	1.2882	199
540	1.89883	0.961465	105	2.71775	1.54913	97	2.33862	1.32659	199
545	1.73907	0.874206	105	2.70302	1.54395	97	2.32669	1.32203	199
550	1.71107	0.854968	105	2.69133	1.54004	97	2.19682	1.24769	199
555	1.69632	0.837612	105	2.68343	1.53826	97	2.30027	1.29976	199
560	1.68525	0.824278	105	2.67597	1.5343	97	2.28501	1.28598	199
565	1.67226	0.812811	105	2.6819	1.53747	97	2.2669	1.27043	199
570	1.66925	0.80166	105	2.67175	1.53553	97	2.25583	1.25206	199
575	1.66301	0.794367	105	2.70014	1.54742	97	2.25142	1.24465	199
580	1.65698	0.787552	105	2.70748	1.54922	97	2.24348	1.23718	199
585	1.64928	0.776917	105	2.70588	1.54847	97	2.23432	1.22762	199
590	1.63821	0.769641	105	2.71041	1.5493	97	2.22139	1.2163	199
595	1.65805	0.775726	105	2.66592	1.52916	97	2.19138	1.19669	199
600	1.64748	0.768878	105	2.66969	1.52857	97	2.20852	1.19857	199
605	1.6929	0.783159	105	2.64502	1.51893	97	2.20097	1.18992	199
610	1.68443	0.777057	105	2.6285	1.51094	97	2.18323	1.17718	199
615	1.67504	0.76834	105	2.63857	1.51529	97	2.17693	1.17272	199
620	1.66585	0.760555	105	2.71614	1.55069	97	2.16865	1.16389	199
625	1.66749	0.757069	105	2.68306	1.5374	97	2.16909	1.15905	199
630	1.66986	0.750032	105	2.60955	1.5021	97	2.15642	1.15163	199
635	1.67131	0.750584	105	2.62572	1.50683	97	2.12338	1.13158	199
640	1.67398	0.749667	105	2.59706	1.49217	97	2.13835	1.13886	199
645	1.67479	0.749487	105	2.57617	1.47995	97	2.13434	1.13415	199
650	1.65833	0.741015	105	2.6082	1.4949	97	2.10911	1.11758	199
655	1.6582	0.734855	105	2.66036	1.52031	97	2.09519	1.1063	199
660	1.66083	0.732199	105	2.6536	1.51713	97	2.10158	1.10649	199
665	1.65479	0.730391	105	2.6363	1.51023	97	2.06881	1.08977	199
670	1.6539	0.726528	105	2.56873	1.47521	97	2.05536	1.07973	199
675	1.64489	0.723773	105	2.63673	1.50638	97	2.05203	1.07664	199
680	1.63827	0.720282	105	2.57939	1.47951	97	2.05633	1.07306	199
685	1.63915	0.7135	105	2.62833	1.50043	97	2.0578	1.07216	199
690	1.63519	0.710707	105	2.62135	1.49832	97	2.0516	1.06751	199
695	1.63523	0.712576	105	2.60643	1.49099	97	2.03709	1.05885	199
700	1.62949	0.707122	105	2.60099	1.48759	97	2.02016	1.04514	199
705	1.62725	0.706685	105	2.59061	1.48046	97	2.03571	1.05431	199
710	1.62865	0.703632	105	2.62696	1.49778	97	2.01979	1.04314	199
715	1.62716	0.69996	105	2.61302	1.49093	97	1.96257	1.01237	199
720	1.62151	0.696343	105	2.61241	1.48919	97	2.01216	1.03782	199
725	1.61316	0.693025	105	2.60724	1.48541	97	1.98385	1.02271	199
730	1.61181	0.692453	105	2.59712	1.47959	97	1.98855	1.02442	199
735	1.60716	0.689594	105	2.58289	1.4724	97	1.98001	1.01967	199
740	1.60101	0.68699	105	2.57085	1.46697	97	2.00639	1.03145	199
745	1.59426	0.681127	105	2.56955	1.46556	97	1.99634	1.02015	199
750	1.58632	0.676886	105	2.57467	1.46584	97	1.98894	1.01695	199
755	1.57856	0.673329	105	2.57155	1.46003	97	1.97387	1.00972	199
760	1.57391	0.669225	105	2.57308	1.45804	97	1.9755	1.01111	199
765	1.552	0.662545	105	2.56694	1.45312	97	1.97718	1.01214	199
770	1.55803	0.661962	105	2.55373	1.44637	97	1.9723	1.00656	199
775	1.50257	0.646953	105	2.55788	1.44708	97	2.2212	0.950985	199
780	2.0311	0.853911	105	3.40642	1.26483	97	2.62306	2.46103	199
785	2.07869	0.857257	105	3.58704	1.35765	97	2.35461	1.00467	199
790	2.05352	0.817849	105	3.4672	1.34606	97	2.26764	0.953783	199
795	2.03106	0.791106	105	3.34826	1.30644	97	2.23839	0.927875	199
800	2.02502	0.782673	105	3.25526	1.27013	97	2.20973	0.911646	199
805	2.01792	0.778975	105	3.17807	1.24096	97	2.17118	0.89256	199
810	2.01123	0.778795	105	3.12361	1.22252	97	2.12769	0.869159	199
815	1.99857	0.784729	105	3.07416	1.20759	97	2.11343	0.861135	199
820	1.98116	0.787479	105	3.03948	1.19718	97	2.09911	0.855327	199
825	1.97503	0.79218	105	3.02981	1.19203	97	2.1333	0.872203	199
830	1.96565	0.795232	105	3.00509	1.18366	97	2.12522	0.869973	199
835	1.95967	0.799671	105	2.96686	1.17249	97	2.11647	0.866489	199
840	1.94738	0.801202	105	2.97626	1.17759	97	2.1155	0.865897	199

## Sheet: Fig3F
IgG + veh			Vesencumab + veh			IgG Ctrl + NGF			Vesencumab 0.7 µg/ml + NGF
Mean	SD	N	Mean	SD	N	Mean	SD	N	Mean	SD	N
1.067	0.2137	53	1.069	0.1871	97	1.092	0.2317	112	1.05	0.4174	101
1.017	0.2732	158	1.082	0.2522	72	1.18	0.5329	24	1.031	0.2653	114
0.9725	0.2652	105	1.013	0.213	87	1.168	0.2625	85	1.003	0.1708	199
1.097	0.1388	97	1.068	0.1034	76	1.113	0.1887	97	1.048	0.4433	121
1.066	0.196	47	1.071	0.1398	40	1.159	0.2329	21	1.031	0.1434	44

[truncated: 93 more sheets: Fig4B, Fig4C, Fig4D, Fig4F, Fig4G, Fig4H, Fig4J, Fig4K, Fig4L, Fig4N, Fig4O, Fig4P, Fig5B, Fig5C, Fig5D, Fig5E, Fig5F, Fig5G, Fig5H, Fig5I …]
